# Supplementary material for: Abnormal NFAT5 Physiology in Duchenne Muscular Dystrophy Fibroblasts as a Putative Explanation for the Permanent Fibrosis Formation in Duchenne Muscular Dystrophy
Source: Int J Mol Sci. 2020 Oct 24;21(21):7888. doi: 10.3390/ijms21217888 (PMC7660673; doi:10.3390/ijms21217888)
Supplement: Supplementary file 1 [file ijms-21-07888-s001.zip]

Archive with 3 entries (3 files):
- ijms-972875 Figure S1.pdf
- ijms-972875 Figure S2.pdf
- ijms-972875-supplementary.pdf
